# Supplementary material for: Regulation of PD-L1 Expression by SAHA-Mediated Histone Deacetylase Inhibition in Lung Cancer Cells
Source: Cancers (Basel). 2025 Sep 5;17(17):2919. doi: 10.3390/cancers17172919 (PMC12428147; doi:10.3390/cancers17172919)
Supplement: Supplementary file 1 [file cancers-17-02919-s001.zip]

Archive with 1 entries (1 files):
- cancers-3792834-supplementary.pdf
